# Supplementary material for: Herbivore and Fungal Pathogen Exclusion Affects the Seed Production of Four Common Grassland Species
Source: PLoS One. 2010 Aug 11;5(8):e12022. doi: 10.1371/journal.pone.0012022 (PMC2920334; doi:10.1371/journal.pone.0012022)
Supplement: Dataset S1 — (0.08 MB XLS) [file pone.0012022.s001.xls]

## Sheet: analyzed_data
plot	fungicide	insecticide	year	Andropogon_seed_mass(grams_per_m2)	Schizachyrium_seed_mass(grams_per_m2)	Poa_seed_mass(grams_per_m2)	Carex_seed_mass(grams_per_m2)	Andropogon_seedheads_per_m2	Schizachyrium_seedheads_per_m2	Poa_seedheads_per_m2	Carex_seedheads_per_m2	Andropogon_mass_per_seedhead(grams)	Schizachyrium_mass_per_seedhead(grams)	Poa_mass_per_seedhead(grams)	Carex_mass_per_seedhead(grams)	Andropogon_mass_per_seed(grams)	Andropogon_seeds_per_seedhead	Andropogon_number_of_seedheads_collected	Schizachyrium_number_of_seedheads_collected	Poa_number_of_seedheads_collected	Carex_number_of_seedheads_collected	species_richness_calculated_from_percent_cover	Andropogon_vegetative_biomass(grams_per_m2)	Schizachyrium_vegetative_biomass(grams_per_m2)	Poa_vegetative_biomass(grams_per_m2)	Carex_vegetative_biomass(grams_per_m2)
1	1	0	1998	0.587333	0.05688	0.02784	0.229072	4	1.44	0.96	22.24	0.146833	0.0395	0.029	0.0103	0.00124611	117.833	6	2	1	10	9	.	.	.	.
2	0	0	1998	1.53331	0.37158	0.0272	0.107893	11.52	5.28	0.8	19.04	0.1331	0.070375	0.034	0.00566667	0.00138935	95.8	10	8	1	9	7	.	.	.	.
3	1	1	1998	5.1367	1.9489	0.120213	0.195342	26.56	16.16	2.24	10.72	0.1934	0.1206	0.0536667	0.0182222	0.00168467	114.8	10	10	3	9	6	.	.	.	.
4	0	0	1998	1.534	0.921024	0.119333	0.01456	10.4	6.56	4	1.12	0.1475	0.1404	0.0298333	0.013	0.00136322	108.2	10	10	6	1	8	.	.	.	.
5	0	0	1998	0.78784	2.35421	0.0272	0.03904	6.4	28.64	0.8	1.28	0.1231	0.0822	0.034	0.0305	0.00140365	87.7	10	10	1	2	7	.	.	.	.
6	1	1	1998	0.2096	6.69104	0.06256	0.01472	1.6	44.64	3.68	0.64	0.131	0.149889	0.017	0.023	0.00123005	106.5	2	9	5	1	11	.	.	.	.
7	1	0	1998	0.919543	0.46176	0.345376	0.14336	4.8	6.24	6.88	7.84	0.191571	0.074	0.0502	0.0182857	0.00163337	117.286	7	9	10	7	4	.	.	.	.
8	0	1	1998	1.78288	2.77766	0.12288	0.0152	8.8	23.68	3.2	3.2	0.2026	0.1173	0.0384	0.00475	0.00194061	104.4	5	10	5	4	4	.	.	.	.
9	0	1	1998	4.41	1.52243	0.2336	0.07008	23.52	24.32	5.76	3.84	0.1875	0.0626	0.0405556	0.01825	0.00162338	115.5	10	10	9	4	9	.	.	.	.
10	1	0	1998	2.14032	0.401984	0.177851	0.0789486	14.56	3.52	4.96	3.52	0.147	0.1142	0.0358571	0.0224286	0.00149542	98.3	10	5	7	7	4	.	.	.	.
11	0	1	1998	2.16317	1.79738	0.111136	0.004	11.84	17.92	3.68	4.8	0.1827	0.1003	0.0302	0.000833333	0.00171872	106.3	10	10	5	6	6	.	.	.	.
12	0	1	1998	2.32752	1.10947	0.13184	0.0594	10.4	12.48	2.56	5.28	0.2238	0.0889	0.0515	0.01125	0.00153183	146.1	10	10	4	8	7	.	.	.	.
13	1	1	1998	2.6296	1.08832	0.0272	0.03552	15.2	12.16	0.8	4.8	0.173	0.0895	0.034	0.0074	0.00149784	115.5	10	10	1	5	4	.	.	.	.
14	1	1	1998	2.41696	.	0.0384	0.279456	13.28	0.64	0.96	22.72	0.182	.	0.04	0.0123	0.00151983	119.75	8	.	1	10	7	.	.	.	.
15	1	1	1998	0.885422	0.18848	0.133813	0.040992	5.6	3.04	4.16	3.36	0.158111	0.062	0.0321667	0.0122	0.00144614	109.333	9	4	6	5	8	.	.	.	.
16	0	0	1998	.	0.57096	0.2072	0.03	0.48	9.76	5.6	2.4	.	0.0585	0.037	0.0125	.	.	.	10	8	2	10	.	.	.	.
17	1	0	1998	1.11514	0.1856	0.293888	0.06192	7.68	1.6	6.56	7.2	0.1452	0.116	0.0448	0.0086	0.00126702	114.6	10	2	10	10	7	.	.	.	.
18	1	1	1998	2.1175	0.07168	0.0522667	0.250496	11.36	1.28	2.24	12.16	0.1864	0.056	0.0233333	0.0206	0.00174369	106.9	10	2	3	10	6	.	.	.	.
19	1	0	1998	2.32064	0	0.13692	0.221166	11.84	0	3.36	6.56	0.196	.	0.04075	0.0337143	0.00161716	121.2	10	.	4	7	4	.	.	.	.
20	0	1	1998	1.8432	2.11072	0.140747	0.0552	9.6	27.2	4.16	3.68	0.192	0.0776	0.0338333	0.015	0.00169462	113.3	10	10	6	3	9	.	.	.	.
21	1	0	1998	0.24128	0.31872	0.135086	0.34338	2.08	3.84	4.8	15.52	0.116	0.083	0.0281429	0.022125	0.00111182	104.333	3	6	7	8	9	.	.	.	.
22	0	1	1998	3.6504	0	0.09996	0.1104	18.72	0	2.72	11.04	0.195	.	0.03675	0.01	0.00173248	112.556	9	.	4	7	5	.	.	.	.
23	1	1	1998	2.43048	0	.	0.1247	15.2	0	2.72	6.88	0.1599	.	.	0.018125	0.00153308	104.3	10	.	.	8	3	.	.	.	.
24	0	0	1998	1.00598	0	0.0488	0.0468	6.72	0	1.6	5.76	0.1497	.	0.0305	0.008125	0.00134743	111.1	10	.	2	8	5	.	.	.	.
25	0	0	1998	0.27968	0.642784	0.118651	0.02392	1.92	8.48	4.64	3.68	0.145667	0.0758	0.0255714	0.0065	0.0011875	122.667	3	10	7	4	5	.	.	.	.
26	0	0	1998	1.04774	0.15928	0.04704	0.01664	8.16	1.76	0.96	1.92	0.1284	0.0905	0.049	0.00866667	0.00129566	99.1	10	2	1	3	3	.	.	.	.
27	1	0	1998	0.915378	0.42336	0.160846	0.00768	6.08	7.2	4.96	1.28	0.150556	0.0588	0.0324286	0.006	0.00123182	122.222	9	10	7	2	7	.	.	.	.
28	1	1	1998	2.68051	.	0.28288	0.08418	14.72	0.16	5.76	9.76	0.1821	.	0.0491111	0.008625	0.00161008	113.1	10	.	9	8	5	.	.	.	.
29	0	0	1998	0.6622	0.534827	0.076	0.192853	5.6	7.36	1.6	15.36	0.11825	0.0726667	0.0475	0.0125556	0.00122539	96.5	8	9	2	9	6	.	.	.	.
30	1	0	1998	0.293257	0.64168	0.06612	0.1682	1.6	10.4	3.04	9.28	0.183286	0.0617	0.02175	0.018125	0.00180197	101.714	7	10	4	8	7	.	.	.	.
31	0	1	1998	1.67256	1.29638	0.3116	0.02464	11.04	20.48	6.56	3.52	0.1515	0.0633	0.0475	0.007	0.00139503	108.6	10	10	8	4	7	.	.	.	.
32	0	1	1998	1.03085	1.78944	0.17216	0.021344	8.32	19.2	5.12	3.68	0.1239	0.0932	0.033625	0.0058	0.00127207	97.4	10	10	8	5	7	.	.	.	.
1	1	0	1999	3.1673	0.433493	0.211063	0.0938667	19.36	7.68	6.08	14.08	0.1636	0.0564444	0.0347143	0.00666667	0.00124505	131.4	5	9	7	3	9	174.933	13.8	32.8667	28.6
2	0	0	1999	3.11223	0.28496	0.611867	0.1104	23.68	4.16	10.4	12	0.131429	0.0685	0.0588333	0.0092	0.00136095	96.5714	7	6	6	5	6	173.767	35.8	42.3	38.2
3	1	1	1999	4.23232	1.17568	0.506987	0.0576	21.76	10.56	7.84	5.6	0.1945	0.111333	0.0646667	0.0102857	0.00167672	116	8	9	9	7	7	145.767	0.3	47.8667	14.7
4	0	0	1999	4.42522	1.41849	0.80178	.	32.16	12.64	13.28	2.4	0.1376	0.112222	0.060375	.	0.00138431	99.4	10	9	8	.	6	164.4	1.66667	32.9333	6.86667
5	0	0	1999	2.29632	2.42046	2.46989	0.08832	15.36	24.48	32.16	3.84	0.1495	0.098875	0.0768	0.023	0.00138213	108.167	6	8	10	3	7	196.067	7.53333	49.1667	6.3
6	1	1	1999	3.278	3.43728	0.559104	.	17.6	34.72	14.56	1.76	0.18625	0.099	0.0384	.	0.00140038	133	8	9	5	.	7	12.9667	119.933	104.567	26.0667
7	1	0	1999	2.30578	0.63232	0.969408	0.224091	16.32	8.32	16.32	6.08	0.141286	0.076	0.0594	0.0368571	0.00124716	113.286	7	8	10	7	5	266.6	0.4	65.9667	5.3
8	0	1	1999	3.44357	1.41369	1.06598	0.2172	20.48	17.92	15.36	9.6	0.168143	0.0788889	0.0694	0.022625	0.00127657	131.714	7	9	10	8	6	115.033	29.3	66.2667	9.76667
9	0	1	1999	4.33669	0.7596	1.16784	0.0936	20.64	9.6	12.96	5.76	0.210111	0.079125	0.0901111	0.01625	0.00171441	122.556	9	8	9	4	8	60.9333	19.8667	35.2333	8.3
10	1	0	1999	5.90774	0.277536	1.03319	0.17576	35.04	3.36	14.24	6.24	0.1686	0.0826	0.0725556	0.0281667	0.00162899	103.5	10	5	9	6	5	203.367	0.7	104.267	10.0333
11	0	1	1999	4.2545	1.03776	1.73525	0.07728	20.32	11.04	31.36	3.68	0.209375	0.094	0.0553333	0.021	0.00163255	128.25	8	9	9	4	6	81.9	28.1	46.6333	2.96667
12	0	1	1999	6.5912	2.2656	1.88604	0.02816	34.24	23.04	32.96	5.12	0.1925	0.0983333	0.0572222	0.0055	0.0014785	130.2	10	9	9	4	7	128.567	18.8333	58.2333	12.6
13	1	1	1999	8.21867	0.62712	0.40256	0.019008	42.88	8.32	8.16	4.32	0.191667	0.075375	0.0493333	0.0044	0.00152722	125.5	6	8	9	5	6	169.4	0.5	37.2333	6.7
14	1	1	1999	3.8396	0.08064	0.538667	0.091	23.2	0.96	9.6	8	0.1655	0.084	0.0561111	0.011375	0.00143445	115.375	8	8	9	8	9	96.8	4.66667	52.2	20.5667
15	1	1	1999	2.52429	2.31264	0.917504	0.0374933	13.12	28.16	20.48	3.04	0.1924	0.082125	0.0448	0.0123333	0.00139623	137.8	10	8	10	3	9	147.667	12.9333	51.1667	21.3667
16	0	0	1999	0.64504	2.3542	2.254	0.07904	5.28	23.84	36.8	8.32	0.122167	0.09875	0.06125	0.0095	0.00112423	108.667	6	8	8	4	9	81.9667	30.4667	27.6	9.1
17	1	0	1999	1.4624	1.05902	0.6723	0.104	14.4	12.96	13.28	8.32	0.101556	0.0817143	0.050625	0.0125	0.00119166	85.2222	9	7	8	6	6	120.2	18.4333	76.5333	21.2
18	1	1	1999	5.2088	0.276	0.301874	0.177143	27.2	4	7.52	8	0.1915	0.069	0.0401429	0.0221429	0.00155061	123.5	6	6	7	7	7	129.3	2.7	26.9667	8.83333
19	1	0	1999	2.7888	0.056	0.840768	0.207872	26.56	0.8	13.92	8.96	0.105	0.07	0.0604	0.0232	0.00144628	72.6	5	1	10	5	3	76.2333	0	69.4333	8.06667
20	0	1	1999	3.11376	1.49072	1.43749	0.1474	16.64	14.08	15.2	10.72	0.187125	0.105875	0.0945714	0.01375	0.00167076	112	8	8	7	4	7	140.933	12.3	49.4	6.96667
21	1	0	1999	0.760773	3.09816	1.08854	0.208533	7.52	37.44	22.08	13.6	0.101167	0.08275	0.0493	0.0153333	0.00118093	85.6667	6	8	10	3	7	61.9667	33.2	33.0333	12.5333
22	0	1	1999	3.59464	0.28512	2.32171	0.223954	20.96	2.88	38.24	7.36	0.1715	0.099	0.0607143	0.0304286	0.00130791	131.125	8	4	7	7	5	170.6	0.533333	74.4333	11
23	1	1	1999	3.2118	0.03328	2.02414	0.0546667	25.44	0.64	27.04	4	0.12625	0.052	0.0748571	0.0136667	0.00134487	93.875	8	1	7	3	4	109.2	0	37.1333	5.93333
24	0	0	1999	1.76122	0.131413	0.68544	0.163063	17.12	1.76	13.44	9.28	0.102875	0.0746667	0.051	0.0175714	0.0011774	87.375	8	3	7	7	5	114.933	4.5	51	9.3
25	0	0	1999	1.83747	3.12214	2.14718	0.0434	14.56	32.48	44.64	5.6	0.1262	0.096125	0.0481	0.00775	0.00110896	113.8	5	8	10	4	6	139.333	77.8333	47.0667	15
26	0	0	1999	1.4615	0.2484	.	0.04136	14.08	3.68	.	1.76	0.1038	0.0675	.	0.0235	0.00116107	89.4	5	4	.	2	4	175.067	7.4	26.7333	8.53333
27	1	0	1999	2.62827	1.08215	.	0.0634667	17.92	14.08	.	2.24	0.146667	0.0768571	.	0.0283333	0.00141935	103.333	6	7	.	3	6	153.867	32.3	67	14
28	1	1	1999	3.89504	0.480503	.	0.221013	21.76	7.36	.	5.92	0.179	0.0652857	.	0.0373333	0.00136641	131	6	7	.	6	5	59.2	6.9	39.2333	17.6333
29	0	0	1999	1.52405	1.2654	.	0.2756	12.16	15.2	.	16.96	0.125333	0.08325	.	0.01625	0.00113424	110.5	6	8	.	4	4	205.167	5.36667	53.1	15.9667
30	1	0	1999	0.290606	1.14296	.	0.260096	4.16	25.12	.	10.24	0.0698571	0.0455	.	0.0254	0.00103165	67.7143	7	4	.	5	7	82.3	25.8667	60.6667	15.6333
31	0	1	1999	1.15173	2.4192	.	0.1078	9.12	23.04	.	5.6	0.126286	0.105	.	0.01925	0.00128116	98.5714	7	2	.	4	7	103.233	21.9	21.3333	5.23333
32	0	1	1999	2.13429	1.84427	.	0.0915733	13.28	29.12	.	5.44	0.160714	0.0633333	.	0.0168333	0.00148026	108.571	7	6	.	6	7	124.733	18.2667	46.4	16.4667

## Sheet: percent_cover
species names are the first three letters of the genus, followed by the first two letters of the species name, followed by the year data were collected
plot	Achmi98	Agrsc98	Andge98	Ascsy98	Asctu98	Bargr98	Berin98	Carsi98	Erica98	Koecr98	Lesca98	Lycal98	Miscellaneous grasses 98	Miscellaneous herbs 98	Monfi98	Panol98	Phyvi98	Poapr98	Polco98	Rosar98	Schsc98	Tradu98		Plot	Achmi99	Agrsp99	Andge99	Ascsy99	Berin99	Carsi99	Lesca99	Lycal99	Miscellaneous grasses 99	Miscellaneous herbs 99	Monfi99	Panol99	Phyvi99	Poapr99	Polco99	Rosar99	Schsc99
1	3	0	42.5	0	0	0	0	6.5	0	0	5	0	0	0	1.5	0	0	5	0.05	5	3.5	0		1	5.5	0	42.25	0	0	8	7.5	0	0	0	2.5	0.5	0	4.5	0	5	2.75
2	0	0	23	0	0	0	0	9	0	0	5	0	0	0	0	0	0.5	2	0	7.5	10	0		2	0	0	35	0	0	11	6	0	0	0	0	0	0	5.5	0	6.5	9
3	0	0	45	0	0	0	0	6	0	0	0	0.5	0	0	0	0	0	9	0	5	7.5	0		3	0	0	35	2	0	9.5	0	0	0	0	0	0	0	9.5	1.5	3.5	12.5
4	0	0	29	5	0	0	0	3	0	0	0	0.05	0	0	0	0	0	4	0.05	2.5	3.5	0		4	0	0	35	0	0	1.5	0	0.5	0	0	0	0	0	10	0	0.5	1
5	0	0	21	0	0	0	0	1.5	0	0	0	0.25	0	0	0	0	0	4.5	0.25	4.5	16.5	0		5	0	0	24	2.5	0	3.5	0	0	0	0	0	0	0	16	0.5	4.5	16.5
6	0	0.5	13.5	1	0	0.5	0	3	2.5	0	0	2.5	0	0	0	1.75	0	11.5	0	4	30	0		6	0	0	12.5	0	0	3.5	0	0.5	0	0	0	1	0	22.5	0	8.5	26.5
7	0	0	73.5	0	0	0	0	2	0	0	0	0	0.05	0	0	0	0	9	0	0	0	0		7	0	0	68	5.5	0	4	0	0	0	0	0	0	0	6	0	0	1.5
8	0	0	13	0	0	0	0	1.5	0	0	0	0	0	0	0	0	0	6.5	0	0	30.5	0		8	0	0	12.5	0	0	8.5	0	0.05	0	0.05	0	0	0	16	0	0	14
9	0	0	20	0	0	0	1	2.75	0	1	0	4	0	0	0	0	0	4.5	0.5	6	7.5	0		9	0	0	18.5	0	0.5	7	0	3	0	0	0	0	0	5	0.05	2	9.5
10	0	0	62	0	0	0	0	1.5	0	0	0	0	0	0	0	0	0	12.5	0	6	0	0		10	0	0	29	0	0	3.5	0	0	0.05	0	0	0	0	16.5	0	4	0
11	0	0	32.75	0	0	0	0	7	0	0	0	0	0	0	0	0	0.25	7.5	0	6	16.5	0		11	0	0	25	0	0	4.5	0	0	0	0.05	0	0	0	12.5	0	1	7.5
12	0	0	21	2	0	0	0	2	0	0	0	0	0	0	0	0	0	9	0.25	7	15.25	0		12	0	0	21	3	0	7	0	0	0.05	0	0	0	0	8.5	0	5	11
13	0	0	34	0	0	0	0	8.5	0	0	0	0	0	0	0	0	0	10.5	0	16.5	0	0		13	0	0	26.5	1	0	10	4.5	0	0	0	0	0	0	14	0	9	0
14	0	0	38.45	0	0	0	0	12	0	0	0.05	0	0	0	0	2	0	11	0	10	1.5	0		14	0	0	31	0	0	17	0.5	0.05	0.05	0	0	1.5	0	14	0	6.5	2
15	0	2	25	0	0	0	0	6.5	0	0	0.5	1	0	0	0	0.5	0	8.5	0	0	13	0		15	1	1	22.5	0	0	9	1	0.5	0	0	0	0.5	0	6.5	0	0	13
16	0	1.5	13	0	0	0	1	6.5	0	0	1.5	1	0	0	0	1	0	8.5	0	3.5	18	0		16	0	1	15	0	0	7	2.5	1	0	0	0	1.5	0	4.5	0	1.25	15
17	0	1	33	0	0	0	0	7	0	0	0	0	0	0	0	0	1.5	7.5	0.5	8.5	0	0		17	0	0	27.5	0	0	6	0	0.05	0	0	0	0	0.75	16	0	6.5	0
18	0	0.5	32.5	0	0	0	0	5.5	0	0	0	0	0	0	0	0	0	10.5	0	3.5	4	0		18	0	0	27.5	0	0	8	0	0	0	0	0	0.25	0.25	6.5	0	2.5	2.5
19	0	0	41	0	0	0	0	3.5	0	0	0	0	0	0	0	0	0	12	0	0	1	0		19	0	0	33	0	0	7.5	0	0	0	0	0	0	0	12.5	0	0	0
20	1	1.5	27.5	0	0	0	0	3	0	0	0	1	0	1	1	0	0	9	0	0	19.5	0		20	0.5	2.5	29	0	0.5	4	0	0	0	0	0	0	0	13	0	0	12
21	3.5	0	17	0	0	0	1.5	10	0	0	0	1	0	0	0	6	0	7	0	0	15.5	0.5		21	2.05	0	14.2	0	0	12.5	0	0.5	0	0	0	6.75	0	9	0	0	13.5
22	0	0	33	0	0	0	0	8	0	0	0	0	0	0.25	0	0	0	7	0	0	0.5	0		22	0	0	21.5	0.05	0	11	0	0	0	0	0	0	0	9	0	0	0.5
23	0	0	22.5	0	0	0	0	3	0	0	0	0	0	0	0	0	0	8.5	0	0	0	0		23	0	1	17.5	0	0	3.5	0	0	0	0	0	0	0	16.5	0	0	0
24	0	0	30	0	1	0	0	7.5	0	0	0	0	0	0	0	0	0.05	5.5	0	0	0	0		24	0	0	22.5	0	0	4.5	0	0.25	0	0	0	0	0	8	0.05	0	0
25	0	0	34	0	0	0	0	6.5	0	0	0	0	0	0	0	0	0	4	0	1	0.5	0		25	0	0	30	0	0	7.5	0	0.5	0	0	0	0	0	6	0	1.5	6
26	0	0	36	0	0	0	0	5.5	0	0	0	0	0	0	0	0	0	9	0	0	0	0		26	0	0	28.5	0	0	11	0	0	0	0	0	0	0	6.5	0	0	2
27	1	0	29.5	0	0	0	0	6.5	0	0	0	0.25	0	0	0	0	0	6.5	0	0	5	1		27	1	0	15.5	0	0	4.5	0	0.5	0	0	0	0	0	5.5	0	0	9
28	0	0	40	0	0	0	0	7.5	0	0	0	0	0	0	0	0	1.5	8	0	0	0	1		28	0	0	32.5	0	0	6	0	0.05	0	0	0	0	0	6	0	0	6
29	0	0	22.5	0	0	0	0	9	0	0	0	0.5	0	0	0	0	2.5	7.5	0	0	8.5	0		29	0	0	23	0	0	9.5	0	0	0	0	0	0	0	10.5	0	0	7.5
30	2.5	0	17	0	0	0	0	5.5	0	0	12	0	0	0	0	4.5	0	2.5	0	0	15	0		30	2.5	0	13.5	0	0	10.5	11.5	0	0	0	0	1.5	0	14.5	0	0	15
31	2.5	0	25	0	0	0	0	7	0	0	0	0	0	0	0	4	0	5.5	0.5	0	13	0		31	8.5	0	22.5	0	0.5	8	0	0	0	0	0	3	0	5.5	0	0	10
32	5	0	29.5	0	0	0	0	12.25	0	0	0	0	0	0	0	0.5	2.75	7.5	0	0	11.5	0		32	4	1.5	30	0	0	8.5	0	0.5	0	0	0	0	0	8	0	0	9.5
33
